# Supplementary material for: Early Infant Formula Feeding Impacts Urinary Metabolite Profile at 3 Months of Age
Source: Nutrients. 2020 Nov 20;12(11):3552. doi: 10.3390/nu12113552 (PMC7699459; doi:10.3390/nu12113552)
Supplement: Supplementary file 1 [file nutrients-12-03552-s001.zip]

Archive with 3 entries (3 files):
- Table S1.xlsx
- Table S2.xlsx
- Table S3.docx
