# Supplementary material for: Early Infant Formula Feeding Impacts Urinary Metabolite Profile at 3 Months of Age
Source: Nutrients. 2020 Nov 20;12(11):3552. doi: 10.3390/nu12113552 (PMC7699459; doi:10.3390/nu12113552)
Supplement: Supplementary file 1 [file nutrients-12-03552-s001.zip › Table S1.xlsx]

## Sheet: File 02
Group	Food Name	Gram Amount of Food	Amount Reported	Energy (kcal)	Total Fat (g)	Total Carbohydrate (g)	Total Protein (g)	Animal Protein (g)	Vegetable Protein (g)	Alcohol (g)	Cholesterol (mg)	Total Saturated Fatty Acids (SFA) (g)	Total Monounsaturated Fatty Acids (MUFA) (g)	Total Polyunsaturated Fatty Acids (PUFA) (g)	Fructose (g)	Galactose (g)	Glucose (g)	Lactose (g)	Maltose (g)	Sucrose (g)	Starch (g)	Total Dietary Fiber (g)	Soluble Dietary Fiber (g)	Insoluble Dietary Fiber (g)	Pectins (g)	Total Vitamin A Activity (International Units) (IU)	Beta-Carotene Equivalents (derived from provitamin A carotenoids) (mcg)	Retinol (mcg)	Vitamin D (calciferol) (mcg)	Total Alpha-Tocopherol Equivalents (mg)	Vitamin E (Total Alpha-Tocopherol) (mg)	Beta-Tocopherol (mg)	Gamma-Tocopherol (mg)	Delta-Tocopherol (mg)	Vitamin K (phylloquinone) (mcg)	Vitamin C (ascorbic acid) (mg)	Thiamin (vitamin B1) (mg)	Riboflavin (vitamin B2) (mg)	Niacin (vitamin B3) (mg)	Pantothenic Acid (mg)	Vitamin B-6 (pyridoxine, pyridoxyl, & pyridoxamine) (mg)	Total Folate (mcg)	Vitamin B-12 (cobalamin) (mcg)	Calcium (mg)	Phosphorus (mg)	Magnesium (mg)	Iron (mg)	Zinc (mg)	Copper (mg)
Milk Based Formula	formula, Enfamil Premium LIPIL - prepared from concentrate	30.043	1 FO	19.951	1.06	2.199	0.42	0.42	0	0	0.152	0.448	0.388	0.198	0.003	0	0.003	2.012	0	0.003	0	0.172	0.172	0	0	60.006	0	17.971	0.3	0.334	0.235	0.002	0.14	0.046	1.797	2.406	0.016	0.028	0.2	0.1	0.012	3.198	0.059	15.979	8.529	1.823	0.359	0.201	0.016
Soy Based Formula	formula, Enfamil ProSobee LIPIL - prepared from concentrate	30.463	1 FO	20.502	1.113	2.125	0.499	0	0.499	0	0	0.468	0.407	0.199	0	0	0.401	0	0.285	0	1.412	0	0	0	0	59.94	0	17.998	0.301	0.416	0.18	0.002	0.144	0.049	1.596	2.394	0.016	0.018	0.201	0.1	0.012	3.13	0.059	21.415	13.772	2.339	0.36	0.241	0.017
[truncated: 117 more columns]
