# Supplementary material for: Early Infant Formula Feeding Impacts Urinary Metabolite Profile at 3 Months of Age
Source: Nutrients. 2020 Nov 20;12(11):3552. doi: 10.3390/nu12113552 (PMC7699459; doi:10.3390/nu12113552)
Supplement: Supplementary file 1 [file nutrients-12-03552-s001.zip › Table S2.xlsx]

## Sheet: Raw data
label	B-102_004	B-105_005	B-107_006	B-108_007	B-111_008	B-112_009	B-113_010	B-115_011	B-116_012	B-117_013	B-120_014	B-121_015	B-122_016	B-123_017	B-124_018	B-126_020	B-127_021	B-129_022	B-138_025	B-140_027	B-142_028	B-144_029	B-145_030	B-146_031	B-148_032	B-151_034	B-154_036	B-155_037	B-157_038	B-159_039	B-162_041	B-163_042	B-164_043	B-165_044	B-169_047	B-170_048	B-173_049	B-177_050	B-178_051	B-179_052	B-184_053	B-185_054	B-195_055	B-198_056	B-200_057	B-202_058	B-203_059	B-204_060	B-208_061
Feeding Group	HM	MF	HM	HM	HM	HM	HM	HM	MF	HM	HM	MF	MF	HM	MF	HM	MF	HM	MF	MF	SF	MF	MF	HM	MF	SF	MF	HM	MF	MF	SF	MF	HM	HM	SF	SF	HM	MF	SF	HM	MF	SF	HM	HM	MF	HM	MF	SF	HM
xylose	193662	131620	238707	171050	116866	99585	178999	198107	122143	136019	246404	177295	170951	221687	107661	52552	165710	206130	87653	77419	113473	102293	133246	194757	144024	72717	153997	167814	124205	146229	119260	105971	186910	146997	98865	76012	370497	156518	113142	208841	103941	93128	92945	132117	121021	110071	162862	105236	259009
xylonic acid isomer	3955	3016	1703	4671	2920	7113	7210	5206	11501	3005	4155	8557	7449	10147	7133	4375	5506	6076	7793	9630	6279	9616	5667	2002	2507	6747	14962	4472	2225	15254	6982	6051	2713	8764	11455	3421	7382	7609	3089	2465	3403	6743	4529	4349	8691	3970	10413	5531	6554
xylitol	19109	18818	21655	21523	21409	37501	33164	23260	12234	17138	23956	30740	29353	28178	25390	14624	25219	22485	27245	20685	25080	21976	19529	23002	15586	23532	31804	17252	32229	33660	25342	25421	27089	23897	29714	21194	28436	25276	24341	20107	1753	47857	20391	15653	17407	8645	18649	41032	24426
xanthosine	365	689	607	726	714	1470	641	852	826	908	837	766	1046	718	583	750	807	778	612	370	587	910	867	722	733	713	700	740	836	982	666	902	933	768	1455	728	695	1205	614	732	653	959	72	556	667	1113	1163	813	565
xanthine	6081	6680	17660	7849	4462	6825	3172	11488	6008	7087	12336	8157	6263	5122	8812	5239	5146	10226	4361	8120	6984	12114	7066	7002	5723	4162	6842	9672	8319	7301	4678	5631	6243	5879	30486	8787	11426	11884	7254	7071	3638	4450	5190	7827	5858	3702	6763	3893	16991
valine	8542	17455	24489	9232	21851	49413	37009	51366	14704	74672	22484	26419	23450	20723	11961	62850	19788	13304	37581	26696	36200	42832	25064	24871	26075	1241	24296	14638	47064	15507	5620	22121	13673	23169	26872	33759	21952	42961	19000	14035	19062	29612	33669	33007	11151	39224	29104	44895	18453
uric acid	425868	377398	396574	491967	314987	206926	225664	555695	284640	529542	689292	292350	348827	207679	300914	209866	274154	453682	242248	383920	453107	371968	232076	321612	433138	399512	122392	259583	524885	238113	484104	387962	597343	431928	1349837	572184	656021	514615	508244	436525	380906	169127	296849	332619	321471	253674	326454	425775	576497
urea	688094	38148	555629	636997	1120920	1297895	1138981	965229	92684	2734100	1823897	76899	225886	455492	89903	30591	76945	1573343	24826	56206	37703	79683	79310	1640744	84571	96046	58290	1092033	59649	59911	146090	70511	3091294	1917807	138704	92885	1253934	171287	109331	866803	36680	109546	762375	75505	10902	6591404	181525	71683	3805547
uracil	6211	9540	8233	6217	4856	9899	5001	5473	6783	5123	10116	12529	14418	7188	8069	6429	7564	3817	4210	5678	12178	12962	8341	3065	8416	8885	10605	4296	7920	15600	16228	8527	6411	5312	18607	8960	9328	20376	18491	2943	4612	10478	2157	4400	5085	4377	16654	25299	8954
UDP-glucuronic acid	3998	1543	1669	7917	2379	12898	2510	1474	15734	2547	1871	22148	6882	4186	25343	1412	1871	2224	7086	1585	99172	1523	1155	1969	1439	88298	22011	4028	2066	3142	294098	1243	2817	4434	70184	80289	2884	1403	51681	8485	1373	107209	3752	1093	23163	1561	1485	129557	2223
UDP GlcNAc	252	469	267	371	327	1218	548	1068	307	401	562	1337	634	699	346	630	96	309	303	444	202	354	465	343	473	354	716	281	605	723	278	293	408	576	523	406	705	772	370	171	337	391	459	333	452	878	560	222	710
tyrosine	118151	85475	235194	94290	87890	166757	119645	131198	92453	127297	114578	126632	51417	108884	50566	133112	61476	97023	158845	53082	132969	94271	74563	72278	77052	77415	141790	64906	134504	64225	133292	55883	55716	109378	72027	73583	136513	98031	78779	118637	82918	174143	91303	94735	38959	29632	40671	185887	98033
tryptophan	21529	37016	65528	38972	10666	62090	42651	59101	25785	22829	37982	55458	23286	51187	12508	80286	20874	12290	30590	27545	81116	53751	29029	9349	32699	25259	81335	10004	77133	30929	49195	31432	12448	34054	48416	50569	42526	47594	44864	48625	24844	80864	51186	37834	18380	9662	21521	67244	33483
trans-4-hydroxy-L-proline	13737	13308	13376	18150	11023	32657	11736	35223	9992	19995	16162	29019	13398	8226	10119	21549	7935	26912	254391	7126	77795	13786	6060	14116	13925	20690	12096	17586	17495	16080	8640	22280	12733	70542	13187	8354	9440	15352	12884	8030	6907	16360	91699	34265	7137	12611	7698	24074	13116
thymine	2381	5905	4108	639	5126	33840	10573	9880	4089	4307	521	2414	6358	1414	1982	8105	5884	2176	3295	7461	2050	1716	3872	5384	5952	3578	9445	2761	2979	9969	1207	5287	665	3486	13200	1496	11444	11041	1712	1644	3490	1333	6656	1496	5326	3470	4164	2695	10243
threose	23011	8888	11564	9077	25972	3529	4199	1316	69673	29447	8776	7198	15459	10009	20382	2348	17977	9401	7644	17441	9516	10466	9937	16816	17899	5675	4708	18798	11380	10206	6852	25235	42396	38095	4713	6122	5730	1592	4943	12328	25851	1182	6319	11324	27831	18560	11376	3547	8585
threonine	4520	8775	17482	3864	4724	36154	21689	23033	4148	5386	8626	16971	5402	9062	4719	40462	13220	8826	35604	7317	36511	15048	9457	8489	9118	10079	22238	5350	34438	6715	26651	6662	3113	8718	7152	7236	9135	11788	23639	4855	4502	28805	14671	22786	5339	3962	7871	41042	8351
threonic acid	1360160	806509	912677	844236	1289088	328396	503629	639514	971657	990512	856835	996350	1437223	760737	980917	258568	1040313	884003	625733	844933	801464	986635	1383462	1004598	1051056	710827	358098	1349877	755547	635817	539692	1540516	1755390	1421650	391085	703009	861868	560695	738104	1259481	1718835	241620	1605355	871734	1843931	2576012	1052578	700664	709415
taurine	4898	12123	3884	1317	7054	99303	1834	16369	4530	4787	3513	4575	2004	9934	2437	10634	13978	1824	17441	13974	17786	7144	11889	3712	7474	1961	12683	279	13443	4303	27677	2896	280	268	2447	11661	13730	7819	7304	1629	6431	21780	3224	2249	7461	518	7856	6335	3286
tartaric acid	871	705	560	469	903	688	608	349	2185	1228	516	925	977	715	1316	430	972	754	785	1132	595	865	945	537	1320	824	946	828	779	1480	388	3139	966	902	843	571	698	917	444	569	3459	663	720	506	1034	981	867	907	672
sulfuric acid	89960	60362	37672	73234	56047	142582	2046	222	57532	29541	9679	40549	40138	25748	47806	57024	55867	11351	79924	95023	45573	60760	51884	23436	46240	231191	8823	12557	10167	157169	104551	51482	38234	35068	50975	50635	22267	125673	28284	74396	35164	22015	26857	31347	67176	15508	72304	107806	9110
sucrose	1407	2372	1746	1977	2965	1693	1849	798	4678	2684	2936	1773	2060	4590	1752	2031	5502	2139	77	2150	1313	1279	1717	2121	1707	1394	1496	1390	2975	1925	1315	303	2011	132	2177	1052	708	652	1101	3388	1562	2697	742	1314	937	1223	2679	1540	2856
succinic acid	31187	66977	59284	35711	36862	101576	47788	50386	33238	131679	38028	90275	41964	188646	22454	297897	54932	87983	44337	52164	36637	72811	68183	52311	33302	49213	58166	29849	65685	38388	27173	30392	45557	27607	30397	60817	50390	103528	39634	28265	50841	50774	41683	60174	39112	30300	45944	27362	51266
stearic acid	124152	265991	149425	184915	245123	382113	288925	298663	169934	352142	461301	288685	238852	180494	297842	230485	116394	255665	144666	262859	184663	235774	214105	242691	196516	424804	314313	287129	195730	383985	187326	242011	298017	296264	452940	199029	229891	387380	240224	242190	250162	263007	130852	114261	272900	696308	244816	226160	392959
sorbitol	164932	145054	193962	199743	135632	96119	280609	163867	148810	137926	289692	25345	143750	289546	178631	111395	164274	176088	110944	197112	37099	127598	152206	177701	147377	422171	286349	153870	242815	164370	47662	205987	134679	192140	20473	5647	201366	132829	15859	181731	122513	27134	186003	132732	190171	75198	165537	14421	157664
sophorose	174	221	111	495	436	551	823	326	455	1019	562	225	465	389	231	297	180	504	95	355	294	381	298	538	327	446	106	211	77	741	239	432	525	786	450	472	512	381	190	214	85	233	283	320	137	723	300	377	147
serine	4334	6440	4989	11676	8690	120870	49801	68564	6779	14278	17290	7555	8996	15269	7705	60608	11205	7891	120378	5437	7681	5692	3212	13658	10919	10739	21155	2954	30360	5130	42733	5191	4197	10113	6448	6290	20802	14099	4545	7609	3496	17980	15440	17711	3734	4190	6369	35795	20087
saccharic acid	4163	5039	6099	4524	4326	8252	5636	2533	6564	3570	4409	7095	8434	7630	10967	5127	5345	6138	4253	6988	5780	5900	4866	4211	5340	5328	7107	3562	3250	10084	5982	2491	4610	1070	10374	8022	7037	7354	7052	8035	4194	9951	2721	2643	3677	2545	6880	8071	7133
ribose	12099	6715	12758	9248	2341	12823	14507	10245	10985	11947	14467	10471	10563	17698	10462	5351	9618	6028	9734	7122	6113	6628	7125	11943	9504	5800	7883	10630	8570	10468	8541	7643	14049	11773	5459	6556	14630	8639	6941	14359	7848	5442	10522	6428	9310	6999	9230	6033	14255
ribonic acid	26947	30914	25365	19831	52305	64701	34683	16468	51239	15875	38992	33005	31741	48161	35110	17834	31757	27309	39714	39535	24901	30423	17954	13155	39294	29596	41202	18942	19760	23063	33166	28024	21212	21642	18746	24049	52777	33813	26539	36044	25738	47176	10800	16057	18375	22497	39112	22131	21898
ribitol	33912	462	41829	42882	38871	52022	60296	48615	15494	27879	50561	43888	46108	58906	23665	25804	27420	36850	38273	28104	24043	29161	26548	34244	26586	28954	43187	37640	38852	31493	2823	30943	34129	33465	10918	36578	49843	41209	27173	33393	19078	63863	39332	32989	1748	16823	29530	38468	44850
raffinose	1251	178	577	473	470	1523	1914	731	183	8362	833	179	404	4946	117	1696	146	1035	332	253	221	237	294	636	157	571	273	605	370	283	286	311	350	1385	625	227	732	328	280	612	228	488	720	4397	236	521	312	370	1400
pyrophosphate	282	6083	4113	1123	640	915	480	200	2475	255	597	6024	11271	1961	8982	905	5140	1079	4089	10513	8080	4554	6419	1143	1556	4318	2764	613	3084	2368	2746	10389	310	722	7100	8123	1979	10896	2946	1609	4004	666	198	9188	8441	694	14924	2057	307
pyrogallol	2368	467	327	1157	1696	10814	655	927	586	1453	1095	1354	1787	966	712	391	658	1109	6083	685	479	774	1751	1186	1274	2714	729	1513	1063	701	799	2056	2191	1947	1704	1679	1380	988	4861	1526	2363	3449	2152	525	2431	3507	1198	2032	1160
putrescine	1363	1078	3245	374	967	1926	561	6784	1783	6324	1046	1225	1797	916	2420	641	1410	517	3722	1024	5556	942	4511	746	1128	524	1217	1566	1495	1272	4503	1319	1542	1575	966	958	1636	3136	6517	736	1164	1374	4206	935	1130	1289	1481	1092	518
pseudo uridine	220121	294991	270779	284183	349110	329047	313341	332913	237027	195323	371510	311728	267929	452518	283444	240254	187597	298827	263994	301588	255638	254948	232308	280163	268612	228078	482852	185389	289485	365602	331793	255865	200084	226380	446865	328677	344443	346998	235275	290229	169089	475150	214289	219015	221006	100828	363879	328080	389528
propane-1,3-diol NIST	2226	2729	2884	4524	2753	5656	3386	3024	4635	6660	3469	3330	4195	1614	3281	2063	2857	4670	3914	3008	2049	3531	2623	3162	2347	4116	7980	3729	3268	3952	2300	3976	3735	5078	5535	2019	4097	4896	4991	3304	3905	12194	2517	1410	2679	16265	3849	2243	6009
proline	948	3355	3813	1492	1213	18267	11220	92668	1567	18214	5716	7559	14096	4736	1897	21788	4692	7424	131413	2224	14683	17866	4826	6375	3689	7726	8346	4611	15248	1134	13389	4398	1894	11233	4839	12394	5924	15556	13274	2278	2001	2866	2668	43806	2083	1888	6333	4588	4623
piperidone	394	951	1214	504	620	4484	585	460	16438	528	526	403	5412	632	339	321	269	328	35356	416	2369	677	3311	271	580	2102	527	650	498	836	699	985	688	770	2274	15674	683	4606	17422	479	2623	638	339	476	291	1168	2132	562	2905
pinitol	427	886	330	360	528	336	302	279	620	517	402	625	936	255	484	224	445	354	716	634	1423	536	475	237	622	2674	789	445	685	742	1762	580	430	524	2277	1066	292	522	1538	226	448	3575	246	311	698	720	627	1956	422
pimelic acid	1266	1530	1276	1374	1725	3474	2128	1431	2490	1250	1720	306	3341	1544	2376	1752	2082	1678	1606	2602	2729	1706	1903	1492	1544	474	2844	1300	2651	2812	4200	1582	2121	1335	3156	2376	2264	2235	4147	1671	1406	5664	1222	1468	2050	1645	3388	3700	2287
phosphoethanolamine	763	9094	1536	1904	1185	1394	2413	831	5846	655	1240	1565	3827	2079	9355	1627	4327	1118	6707	7192	3785	3535	4122	818	3324	3724	11065	659	2494	11071	9726	1678	531	882	5365	8302	6598	8429	8212	2862	2968	14286	551	7973	2778	1135	6296	7886	1017
phosphate	13311	652357	167245	89594	50597	649168	83434	22334	815296	79557	152661	387911	1188232	71247	691482	290656	644763	45798	431118	1051479	507391	918452	710414	79545	587002	1225555	962804	202979	790749	1381789	849554	505959	27405	53396	1098503	728532	251296	589376	647426	113568	197918	885083	11100	551006	634036	95528	1185396	727645	8581
phenylethylamine	4395	22251	12977	52146	4557	2169	21361	6830	4877	5320	2050	11281	20329	25554	21398	10877	16013	9203	5156	9365	8304	20957	6710	11110	2397	2404	77519	5615	22543	6712	7645	2476	1342	586	2450	9646	10631	33930	21683	6954	1257	989	3068	21295	16541	4300	7272	4310	2271
phenylalanine	9792	5783	22017	6692	7223	27958	11632	22342	4999	17664	10378	13264	8996	7357	9393	14429	6524	9623	27523	5452	28396	11895	7628	10398	4743	8658	8306	14564	13449	6429	14221	9795	8371	18318	12580	6080	8479	13552	5381	13796	8028	13997	13689	11208	6358	7829	5736	20938	12333
phenaceturic acid	4057	6287	5961	2993	3492	3528	3637	2986	9239	5237	4228	8495	9944	2651	9520	2472	6163	3569	5196	7244	2877	5239	6056	3113	6617	2976	5682	3967	8505	7443	3689	8374	3228	6095	5729	2831	4606	6637	2670	3387	5487	4386	1936	3219	6999	5387	9461	4878	5870
pentitol	3075	3357	3561	2319	3383	5288	5068	3672	3865	3134	4328	4665	3983	4250	4286	2344	4003	545	4461	3532	3711	3368	3204	3687	2937	3549	753	3110	4978	5429	3898	4522	4253	4144	4826	3380	4275	3834	3600	1860	2735	6805	3479	2625	3065	2082	3089	6377	4016
pelargonic acid	21797	31013	12164	21935	31474	49620	26362	31069	30381	30835	30258	26176	32009	11614	14233	21946	18450	25884	16476	33124	20149	22604	21485	17414	23967	29531	36081	34240	16677	49938	23102	50962	38592	46469	40640	13610	28948	38305	25448	25057	21888	22679	21312	23423	24718	102466	25192	12614	52067
parabanic acid NIST	167676	323218	116731	253927	596725	322822	263138	53252	342887	330667	189030	73201	251831	516993	620316	127306	259748	380704	354082	390323	204517	229405	90500	210930	194162	325971	137757	180271	256007	280054	226767	286169	235624	547129	242091	249946	145394	75669	388046	274499	146476	140371	45639	192601	133073	73414	282145	274142	180660
pantothenic acid	11230	12506	8303	660	5699	7334	8588	5221	4108	2791	3998	10350	16397	8850	8620	5051	10416	4187	11707	10605	3301	13563	9318	7524	13561	8012	18499	4542	14014	8493	7751	16589	6856	6705	9199	5964	8323	9150	9918	9570	10208	12145	5405	4733	13105	2861	15754	9711	6318
palmitic acid	26342	37889	20698	28831	35115	61023	49035	37399	27883	54502	61289	36419	50541	25197	35013	25595	22860	44153	24033	33501	23356	36348	30877	33009	33699	46115	41042	51622	26167	51855	28868	30360	50474	47652	47471	26996	39664	49562	30411	36307	38486	31453	19678	19154	38538	93325	34560	28776	68709
oxoproline	217846	214445	361696	234380	245392	362085	323248	295171	166908	214826	331220	318243	207733	286776	181582	263484	181083	226556	302610	198804	264741	205026	126680	210201	270764	205381	290765	163197	197042	347695	352922	135147	238309	181691	223167	274147	293615	394148	198612	213123	117926	351435	291545	275424	157155	66517	224942	479404	267009
oxalic acid	114943	110366	109000	148245	195420	24417	6273	649	232292	254405	3637	94117	120645	30062	344105	18863	125220	355362	35707	99412	115411	53398	76180	250121	24428	85358	8598	298069	15015	22831	16002	37193	115146	87374	18777	63957	16551	16513	32732	72250	242561	6050	13532	23611	134189	360300	25424	58103	28136
octanol NIST	1248	1459	901	1636	1360	3734	1981	1332	1507	1940	1961	1574	2863	971	1205	1130	1010	1831	616	1221	1209	833	1196	1521	1751	1862	2292	2907	1652	2643	1356	2150	2585	3243	2361	1108	1941	2521	1782	1287	1738	1860	794	946	1390	6181	1934	1593	3379
N-methylalanine	4040	7731	6674	5656	10040	46126	10616	11030	7062	12877	5574	7291	9019	7028	4954	13633	3776	5294	18323	6884	11318	13020	6549	3933	10721	12592	13249	2236	13483	6634	14969	8562	5260	11365	11222	10288	9068	20881	9653	8173	7401	12187	9629	9875	7221	20036	9582	15795	8746
n-epsilon-trimethyllysine	1984	1084	1703	1581	2297	8937	1653	2668	1721	4895	1681	1216	2393	1082	2224	1453	1421	2637	7276	1052	2490	875	994	2411	1176	1921	1190	2769	2202	1764	2014	1789	2775	3065	2104	821	2240	3089	1786	1722	1549	1793	2061	1748	1667	3345	1464	1916	3127
N-acetylputrescine	3842	3714	3121	2536	2636	6534	6505	6518	3831	4032	3231	4538	4259	3890	4494	1622	4220	3943	2989	4467	5241	3013	3143	3118	1897	2358	5844	2761	6178	5262	4369	2386	2279	5457	4522	2289	6350	2010	3322	2840	2224	9038	2615	2248	3296	1877	3621	2863	5085
N-acetylmannosamine	1624	1333	2838	3630	4073	3495	3798	3837	2730	2066	3777	3602	2981	4508	3389	2054	1940	3862	3642	4252	1644	3484	3111	3107	2915	2313	6332	2102	1096	4255	2542	4238	2305	2641	4446	2400	4899	3548	2535	3243	2574	4661	2499	550	2949	1645	4219	2631	1214
n-acetylglutamate	3534	2922	5437	2182	9165	2900	7536	2778	8973	8589	5532	2000	4627	6374	9009	4572	4378	3938	4351	2120	4500	6019	2826	4727	4860	2915	7107	3114	4592	6002	5509	1686	5544	9907	6030	4833	7565	6543	2670	5182	3721	9230	2883	1998	3974	6397	4840	7210	9856
n-acetyl-d-hexosamine	9334	7362	7880	9981	11053	9025	11506	9321	8070	3256	10930	9823	7501	10800	5814	5083	514	8547	10713	7650	9859	8992	5254	8711	7191	7419	12063	9146	8961	9541	10298	8252	5495	7842	12049	5859	12066	7175	7758	6889	4697	11808	8946	7696	6942	2773	7984	10144	11042
N-acetylaspartic acid	22005	22902	30239	16129	17872	12411	35560	21997	16554	18358	32532	2780	15927	36652	13736	24277	18600	28812	7310	16554	17214	21834	16607	18653	11173	11973	34730	21059	1190	23205	18924	9601	12069	13604	18055	18896	25150	17872	22568	22126	15630	36386	10873	20317	18686	7422	13826	19391	24872
myristic acid	1583	868	1347	934	1318	2204	1355	1350	1042	2134	2716	1505	2521	861	1732	1219	1184	705	1068	1371	1574	685	1352	1248	1188	1833	1416	2021	1624	1583	1142	1771	1918	2207	2190	976	1264	1830	1020	1354	1559	1058	692	978	1297	4253	1239	1394	2350
myo-inositol	149966	193465	112733	50232	86346	45919	84612	64262	68959	309955	230774	79078	44213	95603	54813	253617	69871	95202	302516	207948	522739	95408	29829	164081	36507	141071	94722	77607	240579	23736	43898	102041	56398	56814	196633	35355	331880	31888	235351	210460	21560	331617	77170	184371	294771	68423	42084	81574	70085
methylmalonic acid	39444	27654	37267	56146	75224	61231	67750	97094	61234	81399	55131	35279	60209	32681	45435	144199	15965	72532	68703	33301	49919	66736	36415	139093	34751	40539	25197	59043	53575	42560	50652	48998	55180	87080	53765	54495	43248	42952	27754	35296	54463	65738	63781	96183	31371	81085	41005	28413	40021
methyl O-D-galactopyranoside	15595	1720	15503	24841	15093	18526	36510	23762	5646	49497	25285	2002	17294	45040	9138	19822	29245	13337	13430	29376	7525	5271	3391	1143	990	10110	5960	10870	39874	3249	1378	5317	1225	17590	6263	5753	18745	14298	7882	51384	3465	10534	12223	20598	8224	29680	13615	9204	19203
metanephrine NIST	4993	6827	5113	9640	7561	13484	12878	6044	7936	5887	12240	8761	3666	6404	5105	4237	4523	9374	3938	5440	3878	4707	3998	2552	7399	5054	9859	8574	3340	11637	7158	2458	6232	5581	5561	6691	12761	7699	4484	5334	5599	8307	6132	3858	4915	4010	5908	10720	11447
mannose	492207	478316	361272	1021525	371735	151874	460529	743697	205568	555787	212872	725999	525415	522975	555692	485573	350723	448622	188987	411008	8064	494525	136740	149730	342915	29011	213938	187555	337361	133807	4128	402956	520770	602382	148536	26252	53616	395275	29419	596294	506505	7413	422654	381668	204897	455741	411401	217099	256578
mannonic acid NIST	17293	16466	17747	11243	10421	8805	20874	6385	23390	9985	15545	18938	22284	17811	24073	9832	23628	13479	17982	28332	16628	22273	17708	14579	21683	10567	28056	11345	24777	20022	10337	34312	10655	17610	29376	19127	15054	10725	24702	16845	12856	35578	10979	10050	18310	6048	14129	13908	10858
mannitol	16773	11424	18878	15728	18970	16922	20914	16379	22824	10620	18710	18584	15748	36868	11725	13956	11680	19463	15105	14908	12803	13606	11551	15400	15315	164206	22446	12239	14953	13095	21996	6390	10652	11075	14538	13804	19085	16767	12448	18418	10138	25312	12104	16732	12777	5542	20544	14439	21075
maltose	10565	8123	27704	44553	22307	28340	70351	4237	5035	43644	43444	5757	19010	45683	5179	27758	95305	29096	11265	5502	2246	9920	9361	26196	19197	3335	11867	14969	47874	6966	3377	14230	29123	27335	4530	2377	33710	13729	2904	27169	17808	4165	21104	17307	14478	6434	14642	1844	31772
malic acid	3134	5737	3103	2793	1924	11006	3675	2683	3008	6339	2842	6425	2620	6358	1464	10958	4513	6735	3535	4204	2722	2700	4159	4914	2322	3436	2671	3834	5894	1619	1966	2023	4295	2543	1829	2657	4966	4761	2464	2603	5855	2273	5679	2635	2297	2989	3263	2158	3857
lyxose	5309	8460	7104	3568	5632	5752	8855	4786	4688	5078	7277	7386	30807	10530	3096	2049	11381	3998	8837	6063	4782	6853	7039	2016	6731	5453	12215	2708	9873	21574	5003	3887	5896	5863	4033	3898	7425	3842	6197	9506	5162	6459	5635	4996	11004	2890	8160	3988	6407
lyxitol	35711	26254	37373	40552	36920	46821	54599	46584	13309	26733	46981	41939	41054	54393	18805	24876	24306	42147	34280	25724	36681	31445	24351	29925	24963	25911	47044	35870	34795	34047	32448	28974	32854	30956	29950	37294	45999	38006	32677	31154	16692	253274	38688	31652	23838	15192	27351	43524	41717
lysine	12737	12401	46119	96886	13960	15611	170174	63656	19356	30421	29304	63932	10717	20484	13233	107481	22044	11690	31203	18002	47936	15630	14045	9418	9919	24122	27452	1641	76367	8259	154008	10450	1817	1943	3117	7876	137532	17924	50157	11647	10784	37882	37202	22511	9281	903	11498	55458	12956
levoglucosan	3829	1087	1209	24299	1319	19398	2239	3962	48212	24045	42541	33667	1301	3551	1012	1106	34315	841	12887	1399	651244	1061	1252	6484	839	826648	1993	6623	32561	1589	1666634	4302	3631	27305	689137	547554	2058	37859	459764	5505	1335	1121341	4995	25806	1401	17792	1359	633849	2911
leucrose	3210	757	2317	3487	7030	5586	3396	2874	2139	2806	5689	736	897	7668	766	1587	3619	3731	790	927	1090	636	644	3021	793	1062	1289	2850	1120	1726	1847	744	3863	2925	2785	1487	2734	908	868	3070	808	1566	2023	2048	722	2156	2774	1958	5273
lactulose	478888	232426	311294	534892	421450	222965	513121	619201	172686	260371	249407	165452	21778	384000	307799	297352	606999	335170	114742	236778	4862	193825	290403	341026	225249	4575	340568	165275	186428	227928	5851	193941	333557	246573	13698	6319	357849	169235	4491	400024	203359	9869	154502	176250	302967	132788	218975	9801	533215
lactobionic acid	16980	7552	25200	17514	22228	25725	71433	20831	15143	29544	16426	8374	9541	39192	10592	20483	3226	37578	2657	7660	1537	10436	9285	33234	9713	2336	8606	17274	23303	9869	2146	15682	23578	34746	960	2146	32454	4113	1724	24376	13292	1586	19218	22643	18894	6239	11851	4193	43545
lactitol	3937	2623	6741	9913	6950	6253	14088	11716	1820	9383	9631	2115	2651	7514	3808	6562	7093	7230	2109	2275	370	2723	3246	7208	425	665	2680	2069	1900	1883	475	3966	5863	4380	785	427	7654	3051	391	7898	4064	520	4212	4375	3058	2839	3625	1497	7413
lactic acid	7063	5798	2771	7991	10999	18758	6029	7525	5190	34322	4553	11000	8533	5667	6825	17577	1793	4036	8163	6885	5098	8213	4847	35898	4715	5659	7444	6059	8851	6645	3768	4159	6520	7858	6289	3712	8830	10824	5702	6313	22257	4305	13511	5543	5239	17025	7373	2746	9876
isothreonic acid	195547	140150	150536	106837	180288	178865	176697	131413	164152	119507	171077	132566	168059	207216	148366	101750	149822	151553	164266	175868	130722	155004	130531	168858	151579	117482	167863	156480	134575	224722	119866	139898	186937	138484	143376	131290	186854	151654	106579	169720	140379	182115	141500	130473	184739	92198	193152	157951	177915
isothreitol	29866	79560	27776	38247	30483	34856	40147	29219	58925	22504	34975	81372	100861	52831	80275	19998	77906	29571	62616	66003	58030	91850	48726	28781	72721	58940	115396	20915	45399	105044	30524	51350	25589	25842	55346	43205	46581	74475	41476	31915	35648	87872	31877	28666	99464	13709	99955	72728	40172
isoribose	3600	2606	1618	1798	2119	9729	5614	2818	6646	4272	4149	1859	2032	2798	2956	1732	2331	1877	3112	2139	525	2089	1626	2399	2428	1997	3970	1690	304	4142	2836	3088	2934	2541	2711	1599	3665	3354	1718	2002	1826	3313	1901	1851	3011	1748	2446	3883	3659
isomaltose	2365	1889	1590	3329	4889	5155	7548	4424	2154	4268	5545	2242	2812	8949	2056	1929	2250	4330	2164	2341	2678	1668	2406	3735	2733	6468	4304	3104	2107	2982	3782	3460	2830	4736	3884	2682	4276	3226	2339	3507	2889	4551	3420	3353	3109	2372	3785	46994	6699
isohexonic acid	5099	5553	6204	217	6141	608	5873	3114	6661	4002	5229	7353	8434	7569	10967	5256	5564	847	5006	7330	5694	6200	446	1216	1878	5692	8070	4493	2989	9915	6739	4667	4610	4880	7623	7970	7037	4860	5957	616	5272	9951	4029	4201	368	2545	7119	7501	7718
isocitric acid	77563	79856	91611	72675	81390	124830	94523	52852	72500	52137	86163	69836	66360	108582	53509	54404	72903	89265	76902	64371	58677	62862	54474	69265	60214	48919	86458	71858	73608	70560	62827	52764	73780	51742	73843	73193	98684	75841	61258	86021	54307	95993	63804	51842	63451	27348	79390	64234	118178
inosine	504	1502	126	632	825	908	706	901	652	1460	527	350	491	705	516	1677	398	696	587	827	594	827	622	1043	588	642	914	659	824	828	405	699	560	800	1097	555	735	370	493	598	804	584	400	668	525	834	896	804	752
indoxyl sulfate	27127	8832	10793	3745	22991	29545	5309	8010	30186	2732	3063	18207	14324	11077	9199	10421	12806	15288	24195	3791	12690	10497	22113	28563	12293	10251	30710	17341	8489	70480	16653	9405	20326	11811	13889	31675	12633	43787	32937	21199	14602	29842	10836	7780	12887	11946	16681	11773	11004
indole-3-lactate	4264	4490	24324	1567	9447	1928	1427	5361	2439	1532	892	9448	9579	3959	1270	801	4577	831	6038	732	1159	10635	9913	1901	1514	1336	16358	977	2991	2407	1295	3952	854	3890	2023	1477	3892	656	1067	1032	951	1109	13556	1853	3353	1829	6148	1186	36894
indole-3-acetate	12368	12113	37994	20113	3947	13039	10345	24672	30097	7866	6643	29794	41238	8408	4286	1995	17982	3469	9537	22987	32125	7400	19405	2453	39627	10468	33119	6991	25031	15677	6104	9847	7240	16822	23930	26519	18128	23935	18691	7986	16237	29451	13929	15457	20299	14322	26811	11900	14042
hypoxanthine	9044	10594	27322	11286	16942	26030	16471	14938	4678	13752	11560	28929	32566	20017	17581	14028	11765	16722	6451	10900	9260	21568	12243	13074	16523	7669	17475	16317	13061	18699	9575	7746	7600	5264	29819	23775	28535	24708	13072	9654	7978	12797	10440	14399	8045	7554	21798	11400	21711
hydroxyproline dipeptide NIST	3389	29981	31829	35613	49238	6595	8134	10261	58570	4993	2783	43320	94148	9942	80746	12565	27072	5038	34739	42571	74569	41530	47298	6426	15051	72167	112012	1741	84700	78725	59328	53870	3034	1665	116650	76562	61099	112695	157237	5461	38997	208197	6075	25598	19668	3779	35613	13741	6183
hydroxylamine	121775	100038	122986	170598	162346	318611	134931	65893	224777	295075	131022	167354	40179	77485	141360	92770	100173	200324	12295	119156	61077	78438	84420	38008	127696	159475	221681	213197	31383	234774	83077	163865	280729	300440	174089	123687	193311	164983	225798	175649	129261	208563	82742	78826	121123	1052675	72516	168056	346064
hydroxycarbamate NIST	13460	26471	14822	16165	25297	11811	31946	22589	14039	41944	41900	25087	13094	18135	15048	12360	20226	27154	5622	23021	12516	20584	11547	8821	15452	27204	35225	35184	8705	34529	20666	22054	30481	36409	29766	12834	38433	31629	17215	22673	14590	16071	19900	17842	24651	58342	12257	22823	51309
homovanillic acid	3316	4880	4079	3773	4684	5985	5374	4009	4347	3317	3943	4538	3766	7323	4362	3947	5651	4873	4419	1913	3171	3045	3662	2924	4812	2943	2303	2348	3125	8122	3015	2300	3684	2659	6027	4652	3801	4414	3685	5042	2659	7605	3726	2809	2716	1550	7069	2775	4914
histidine	29159	24986	208414	95315	48091	167521	114107	164861	65694	44585	12181	64996	15638	80336	8175	156675	47073	43540	184410	23898	277815	52226	10703	22926	10240	88166	65447	2465	176822	3121	402622	28550	2532	2359	21565	58333	100470	63600	116427	42578	19789	183588	57602	114054	9120	1678	6750	328796	5418
hippuric acid	36276	360886	45209	30203	37261	21797	29415	16180	123766	15390	18838	46531	33011	22176	231312	23214	81880	26731	24829	29091	9607	33011	25246	24343	30289	12740	30471	102378	63207	46065	160053	38374	46323	15127	10963	11972	52988	74723	11321	38042	45427	16145	61839	290322	261178	12692	38172	9726	39853
hexuronic acid	97148	126425	116556	98500	116433	76560	98436	89681	146801	78774	103812	153392	115658	134504	140082	48558	103304	129128	103054	112800	97761	96954	91463	104510	137684	101731	138885	93236	101908	115004	132726	81989	76401	88757	166191	113931	134237	73989	117181	143325	91810	160618	75538	65343	103290	39265	117327	116964	150602
hexose	6834	8250	9650	6757	9047	7227	8459	7829	12062	6704	10141	10491	9185	9437	6567	3467	8450	7874	8481	10601	7862	23631	8443	8585	8980	9475	16336	6626	8061	10444	5852	11054	6899	6839	11437	3113	10086	5895	14288	9364	8677	16382	5074	7743	11150	2464	9075	9420	7641
hexitol	46981	18615	28804	13489	76951	30562	93265	56923	13451	20047	99250	21755	19687	98503	12580	33387	16038	54674	3571	20239	4580	18125	18472	43389	5683	7127	5285	40696	8658	8800	5774	9342	36324	11993	5156	8955	136457	5811	8578	52692	9203	9734	56843	40350	14341	4458	28342	2554	96005
hexadecane	5179	6734	2355	4357	7725	17183	11593	7248	4323	7511	10388	6840	12478	5415	5563	3418	5250	5470	5792	6459	8381	4264	8598	7173	7585	3422	5496	5273	6710	24750	6968	6685	9638	14014	4826	2795	11121	8925	4176	4229	6373	8520	5214	4242	9415	20653	8226	6798	20892
heptadecanoic acid	3367	3718	2578	2647	3842	2726	2920	2257	4875	7188	6963	1203	3985	2198	4299	2261	2093	4108	6932	4637	2699	3585	3701	3965	3086	6390	7741	4768	4872	2322	3516	3926	5608	5617	7090	3298	3897	5350	1505	1865	3472	4329	2782	2535	3622	6827	5298	2952	7369
guanine	715	619	1283	956	883	901	736	1117	554	969	1584	1161	1007	671	722	191	464	1388	622	859	951	1437	593	632	405	751	731	891	828	1341	743	845	773	686	3475	1678	983	896	787	653	425	538	669	1157	831	837	743	548	2045
glycyl-proline	9226	15677	11708	13791	11122	66570	33767	31116	17380	18432	14994	41657	5315	17238	12908	18379	31069	19592	52720	25259	27254	45020	9272	9758	15823	23688	82363	6241	30145	15815	17566	12852	2327	4286	29842	18307	25478	18704	18882	11935	8280	89928	7213	6675	5276	2516	25963	21838	12987
glycolic acid	75266	45504	77152	63120	89867	20319	18570	9308	196755	83778	38121	47618	54920	36196	114258	21007	45630	82123	61340	38123	53692	34618	43056	136498	27883	30720	49061	103202	33533	28658	16213	53057	56690	57494	14493	21819	32556	22366	27972	51589	94568	54760	44960	42176	44774	112891	39751	24032	44481
glycocyamine	6605	6534	5028	2641	6728	110652	5770	4532	12690	8569	3864	6854	6391	6973	16359	1080	23538	4356	168219	9427	5972	2953	9739	7564	9154	3794	10032	1041	12087	15524	2921	2579	2030	1475	3188	3475	6827	8578	13852	4907	7605	9212	3836	2582	10494	2695	6272	3463	3685
glycine	179600	196764	634097	498643	224942	302101	454129	255891	202168	331063	422520	599639	256318	383184	192427	2845006	172176	462025	295839	212556	962091	395598	1430406	229528	1651658	626330	758141	286470	335204	288097	380290	426136	143668	326298	497212	1861347	299620	761536	1727918	223651	281184	566914	721066	763967	134460	197832	270839	1160581	294943
glycerol-alpha-phosphate	695	7326	1810	1451	1337	5350	1463	1508	5998	690	2464	3631	6997	1858	6882	1445	1722	1157	8263	4985	5039	4511	4014	551	3795	5145	7318	2732	2058	8492	6576	3549	2028	1407	5815	4125	4461	7739	6859	2500	2987	11350	208	4809	4213	881	1726	7258	728
glycerol-3-galactoside	5752	6481	8931	11072	8427	6981	12944	1589	7592	6913	9575	9315	6429	21249	7361	8664	5380	5654	4520	7828	3828	8815	6388	11763	6032	5229	18766	5343	7769	9997	6732	5621	6704	5833	6694	3898	8410	6111	4554	15304	5485	8097	7541	13592	9512	4304	10017	7051	13229
glycerol	31459	18295	31652	97898	39455	42067	40723	22061	37379	68453	30376	20385	58371	34928	87600	20771	21692	27344	17746	36694	27431	26871	25274	91571	23933	39637	32888	78807	32369	203867	21493	29917	37215	74866	37662	16025	28625	36870	67985	38336	27561	31205	27041	27499	19232	46822	31941	22603	38524
glyceric acid	1677068	1168682	1029463	992373	1894693	201054	426911	186067	1653889	1857817	903496	828657	1253454	936920	1407214	216345	1499232	1299316	795647	1216864	864636	1065840	1322987	2083135	1139811	773281	380018	2107278	586257	807760	514850	1828990	2004600	1619507	258631	776444	817947	266849	663772	1352314	1984529	81534	864447	922712	1483908	1969467	1238735	749214	697873
glutaric acid	997	2028	1830	391	1270	2377	1758	1005	1977	895	1431	3027	1994	2360	637	2400	1591	1084	2572	1547	1174	1341	4494	795	1344	3042	475	1148	2007	2590	1026	1857	1905	842	746	2577	1686	2675	3466	1362	1904	1489	1228	1161	2034	1047	1557	1390	1872
glutamine	33157	41017	54670	68332	46855	140655	82778	40176	54726	71265	46060	30303	36590	40729	44548	44756	70765	43418	127717	47932	72338	30087	23769	23898	32717	32922	49513	9291	123428	25091	47616	22598	26293	16386	23294	41957	79570	38782	42049	46997	28181	59383	40123	46635	19810	6636	28771	61114	39910
glutamic acid	911	637	1311	451	1160	4133	1467	27169	372	5049	942	14046	1314	854	629	1654	1616	941	4837	847	1202	865	897	1917	572	699	1121	743	1859	592	1031	1108	936	1369	1162	523	1932	2372	531	991	1593	548	4408	879	917	738	1157	1305	1319
glucose	89346	89042	67267	206708	73315	43669	81973	125877	43158	92787	45391	134743	97206	99346	103439	80936	64083	82543	46234	65507	16085	85929	26285	28205	166136	14984	40675	37229	57775	9604	13726	76783	78397	100658	16893	18742	80263	71471	18867	107915	93664	26455	75514	63338	46574	80505	66707	28036	47101
gluconic acid lactone	32837	6686	12197	13718	10708	3660	6510	8182	53585	18255	5162	7877	4515	8667	7922	6318	6253	8460	4523	8516	3673	7945	3134	6858	6962	1428	4602	15517	11398	4829	3004	13217	21553	13796	6467	3582	6014	4593	3600	9513	10263	4882	5694	9513	8099	6463	2931	3131	5787
gluconic acid	8703	13869	20448	10530	8711	12313	7243	6587	18412	17858	9159	18889	26129	24146	19568	15405	21028	19814	16667	21485	15601	15754	11785	7482	10947	9682	24906	4744	17431	12420	10337	9370	4226	6283	26288	18107	7873	18044	24194	21167	13769	34576	10394	13556	10681	5288	18183	13278	9588
galacturonic acid	7622	7953	9311	6556	6076	6197	1507	3222	6376	5806	7055	10188	7784	9136	7832	3238	6782	8272	8047	7747	6894	8554	6344	5499	5497	4023	2867	5313	6240	8354	5802	6996	4153	1405	9270	8818	9117	6153	7347	6084	7242	10599	7396	5740	3837	3364	9029	9460	7504
galactonic acid	48859	52713	62200	37163	34831	9101	64891	21019	61943	34792	57029	59376	16936	57120	78794	38615	73280	42777	15108	19558	15141	73870	57315	47231	69150	10107	86553	18306	75526	54828	9371	106051	31487	57628	28416	17819	53235	41268	22807	53737	46123	32522	9494	12842	57455	15523	50261	13237	6967
galactinol	1214	1215	802	1968	1899	2008	3545	1186	1000	4659	2380	880	997	2355	1157	2032	1461	1713	731	892	471	1192	897	1557	797	810	1331	1296	713	1406	727	873	1928	1459	1214	675	1986	1018	532	2182	801	812	1173	976	1019	2192	1122	644	2156
furoylglycine NIST	1550	23389	2191	1463	1123	1923	1355	1143	35237	1953	1358	65187	77324	2481	81736	1260	58380	1843	35282	57637	6356	40564	50092	1000	24099	13946	36554	1680	4175	65506	3493	30735	1390	2413	2690	8873	2834	23222	11166	1272	52136	4762	1689	2309	49349	2292	69970	18813	1993
fumaric acid	3291	5585	3306	2865	2126	19059	5254	4915	2515	2562	3492	7733	4622	2604	1819	11570	4532	3522	3130	3769	3072	5118	4756	1565	3754	3448	4886	2485	7057	3747	3418	4010	5541	2069	3824	4681	7865	11371	5008	2321	3847	3813	7151	4022	5331	3386	5495	3306	6737
fucose	250636	52258	108973	76982	84463	110379	90008	87874	54170	67551	170291	74962	82815	81085	43935	14809	48292	137602	84917	36304	46506	57043	39316	291015	49843	37806	64110	180837	72418	38745	44635	35128	201366	63211	54927	38057	266611	55791	42074	190971	34883	70389	361607	233174	36539	53833	57484	114969	113571
ethanolamine	74175	68741	35699	121583	31034	413518	161353	49827	100480	47334	55303	33912	69698	95807	49293	199463	29678	176241	204999	55411	65260	104657	47888	74488	24239	108321	301336	37062	74000	147415	89340	79113	16031	116395	194277	59268	172199	84927	93992	46977	79535	240624	99026	31224	60269	9375	51913	85478	166782
erythrose	17051	7189	9885	7544	22281	2019	3673	964	63021	24647	7623	6285	15686	8296	19038	1871	16785	6235	6880	15484	7412	8521	8170	15286	17212	5427	3348	15005	9882	9439	5546	23300	32712	33159	3695	4861	5151	1880	4135	9604	21394	1309	5674	9148	24953	17322	11522	3761	6088
erythronic acid lactone	11509	3688	8164	5601	5724	3776	3389	949	9135	10199	3065	1582	1905	3872	4059	2926	2357	6340	4045	4605	7140	1882	1339	2785	3549	3929	2121	10097	20948	2444	9726	2118	3399	3786	5213	2906	2981	1377	4103	4941	3173	10036	2495	4950	4821	1531	2306	4653	5325
erythronic acid	1640	900	700	1203	1645	9292	875	968	1133	2346	1143	578	849	2553	2001	639	534	722	6488	757	468	915	1196	935	1262	404	569	580	466	1003	1023	735	1294	3418	1128	121	1631	646	664	666	831	709	490	731	2300	1700	845	598	1313
dihydroxymalonic acid NIST	3340	988	1070	1697	1194	646	829	360	2039	3243	1395	664	350	1022	1603	245	2094	913	710	927	455	612	653	381	1276	701	855	3049	334	1403	590	702	1961	2043	463	686	1042	610	696	1269	984	394	711	666	1449	1774	485	855	1382
diglycerol	24062	64718	26075	20130	31813	32931	30397	23984	67985	24898	30009	64846	36143	42237	79999	19569	67460	766	57044	34288	34950	18571	59137	21273	30448	4555	78720	10962	30706	97993	34247	9977	22409	53929	4198	8121	32911	33773	28739	29788	41509	68028	21157	18074	52925	17010	11276	44515	27972
digitoxose	9795	8686	6774	13268	28773	15162	7243	7585	9617	44425	4818	16956	17921	11578	47413	7367	17140	30771	12067	14824	11927	10893	11171	38077	12756	9019	14559	22070	9042	15753	4559	11836	9575	16736	5710	12508	12015	12543	10015	11121	9695	6673	6994	4898	10346	7591	12088	12612	5350
deoxypentitol	12001	16843	12697	9250	15822	17428	15300	12996	14509	9610	12277	16526	20324	16530	23823	10502	19089	10406	21134	19508	8564	13563	14960	10742	16703	9139	26174	4095	12746	27292	14820	13113	11157	13326	12795	15301	18082	19055	8241	13863	10383	21236	10366	8983	15782	4660	21719	17696	15276
dehydroascorbic acid	613599	17834	205527	94481	15035	8143	23788	22214	18262	27505	11590	21320	5141	21602	25633	139807	14079	13682	9721	12293	222666	6598	6177	16714	8535	7742	8640	241864	222990	7465	22413	15032	19512	23873	109205	7689	17654	12831	5705	22631	18130	48641	14252	16709	10667	15685	16400	5586	44987
cystine	2422	15664	4451	5199	7589	8858	33574	5461	9201	7002	3180	5610	3786	8950	8424	30603	3394	5373	3415	6017	8834	2830	4566	2756	4242	7242	9646	1798	16753	9515	16380	5270	2727	5817	16234	6567	14303	7325	11874	6878	3350	13951	7635	5671	5643	3063	3073	17122	5928
creatinine	28068	74026	117397	29237	112836	842330	285369	604889	85216	29718	175837	123848	278592	125174	83606	370568	115405	59519	1298146	303056	230849	356521	346198	206338	174236	112720	210750	15433	521224	229634	154459	84285	13414	36647	107464	210919	112404	245310	222062	27760	114833	97066	150096	276363	115577	13275	262222	160857	77290
conduritol-beta-expoxide	43715	14810	37290	26298	54009	23029	67016	39276	8264	17605	84387	14970	9203	70045	12885	22165	11216	41135	9699	14946	993	12733	11681	34011	2474	2329	15175	36987	10620	10267	2083	2453	28606	29716	1549	3585	101135	3064	2117	37195	2082	3440	48671	28099	11171	24634	23011	3417	67714
citrulline	1612	1417	4807	2854	2776	11999	3794	5458	3334	3317	2802	3743	1265	5660	3004	4661	2907	3371	6613	3494	8766	3451	3131	3554	1147	2676	2313	1926	7596	1158	6775	2813	1189	1789	3682	1993	5334	2446	4676	2473	1843	7748	3949	3091	1932	1634	3931	5084	2461
citric acid	1489036	1995875	2024566	1792585	895554	1558602	2288384	2279066	1533282	1120740	2064476	1958089	1096848	1873330	876663	1114016	1827387	1889953	850594	1625732	1378958	1811641	1548034	1822988	1479717	1430174	1534993	2048860	1603154	1257543	1379925	1521972	1445040	1389441	1608209	1655048	1521786	2337066	1650267	1831832	1815873	1525766	2284377	1908179	1458731	696264	1457293	616690	2357942
citramalic acid	3874	2680	3369	2414	3369	5122	4603	2396	2776	2258	1614	2437	2896	7046	2128	2500	1862	1437	3106	3145	2007	2998	2278	3515	2271	2067	3125	1590	3232	3382	2091	1722	3554	1615	2473	3025	4692	2978	1611	3362	2813	2920	3618	1864	3613	1517	2359	3065	4389
cellobiose	5590	811	12163	18174	7911	7630	24676	9513	2817	18541	12522	2496	3050	10094	5224	9224	6436	10942	3049	627	600	1685	2011	10646	5697	476	3645	3379	9886	1842	955	5533	10417	8460	963	794	11933	3087	564	12128	4897	950	7458	5405	4644	5450	3796	1052	9233
caprylic acid	3638	4295	2832	3386	2767	9406	2492	2705	4234	6127	5410	5075	4860	1677	3022	1805	4413	4736	3644	4221	2993	2595	3076	3391	3317	3627	6446	4376	3274	5160	6424	6397	6314	10827	7299	2465	3695	4845	3076	2975	4025	4328	3988	2656	2939	25952	1819	5031	5434
capric acid	849	800	344	722	1518	2024	992	1175	1376	1696	1049	1085	1138	687	965	773	840	623	694	990	996	1104	843	705	972	996	1006	1691	510	1848	1041	1660	1420	1549	835	576	1285	1083	692	1178	596	831	757	976	980	2090	1114	942	1606
butyrolactam NIST	3854	4140	8912	3953	4522	14986	6163	3317	3541	4497	5055	4065	3201	7461	3289	5711	3585	3817	7677	2144	2859	4246	2608	2966	5207	3001	6858	3950	1713	7263	3315	2875	6043	5440	5742	5240	6053	5306	3759	5143	2006	8120	3287	4359	3349	3805	4305	6529	6969
beta-gentiobiose	4731	5300	6657	36157	10641	9100	71498	11140	4227	14757	42761	6697	9272	17882	4245	22136	11410	34646	13093	4886	2341	3767	2113	28576	1737	3394	20472	8953	5841	5903	4164	5048	12058	15923	4083	2897	11909	9996	2258	9275	5635	3539	6866	19363	7152	7462	9335	5562	8436
benzylalcohol	1286	13624	861	15756	1782	6995	4225	824	40834	1600	1808	16412	4988	838	18019	9163	2650	1162	3019	2619	3016	2270	18082	855	24383	3486	46209	1969	5365	90992	24906	15444	4549	2751	4164	37969	29177	135462	2994	1434	10542	2254	1468	19276	22599	75680	2347	1996	3395
benzoic acid	13706	19012	15689	16766	22671	43202	17831	17244	12168	45575	26672	23068	41097	14760	39899	12271	20060	17329	15252	26843	19904	20260	23057	28850	10114	25471	23408	28789	16501	26257	15824	36177	42622	39248	44613	12376	21710	29813	18181	30535	25502	22230	21927	14047	20000	107324	23991	15093	49568
aspartate	1386	2246	2291	1458	1056	743	2715	1791	1653	8141	1618	4095	3221	1112	2499	1810	3037	1762	1509	4477	2003	2606	2599	3082	2309	2129	2944	2076	4162	2641	952	2408	1921	1032	3274	1833	2122	4143	1392	1152	2663	1552	4634	1701	2948	1539	3267	3138	1886
asparagine	4766	7933	8401	6955	7785	6027	7831	4693	9542	13507	6178	9533	8687	6678	12906	9285	8472	7544	7579	10937	20850	7146	5108	9191	5725	10326	6038	6315	10575	7198	13661	8338	6914	7495	6438	6258	6018	8229	7766	7192	6686	9021	9734	6050	6032	6111	7500	17076	6251
ascorbic acid	85387	1895	5286	1767	2372	3564	1019	641	5267	3075	657	598	1112	1208	4356	2842	1582	1423	2005	1525	12290	1304	502	1395	1021	2372	799	2373	49027	766	1301	1328	1214	992	1259	1476	3089	587	1504	1113	894	3139	3039	722	1017	801	983	834	1299
arachidic acid	2721	3872	3113	2109	4050	5271	4698	3470	3584	6350	5251	161	7956	4141	3083	1794	2758	3714	3538	4620	3201	3696	3534	3916	4133	5031	4596	4028	2102	5623	3398	4584	5912	5951	6069	2318	3795	4677	482	3908	4232	4702	2244	2139	4278	8979	4707	3440	5059
arabitol	161886	166926	171453	154685	163939	243800	283713	200433	171401	120524	227899	178140	208814	324581	154478	123956	173166	194777	232400	179335	129916	165725	154829	155873	140841	154538	284585	143266	149245	273668	186028	144894	177586	146489	200137	148598	263039	201361	148362	206284	92773	306710	145108	136954	181843	72907	234317	179219	236667
arabinose	12453	6715	12515	2722	12613	12315	14362	9811	10985	11947	13540	10059	959	16081	10462	4624	9618	4639	9734	3920	6625	7133	679	11447	9917	3943	7883	10630	9397	10765	7770	8115	13021	11523	8092	7568	13811	8393	2594	12617	7848	5515	9780	2372	8905	6999	7972	6033	11936
aminomalonate	3952	4931	8196	5045	3536	2928	15084	12586	5762	9219	18415	9711	4354	8944	3334	20417	5899	9438	6492	4648	10844	8069	13677	3843	18841	6711	25193	4584	7927	4713	7726	5297	3450	4580	5731	12118	5974	11701	17526	4777	3063	6570	13414	12611	1060	2942	3272	11419	7177
alloxanoic acid NIST	6822	87685	3082	30305	50727	3965	24111	756	67901	68906	2870	1249	1777	63410	147209	9380	9128	53149	90134	63262	56734	34557	8067	31744	8601	84520	15526	7177	72617	15377	108072	9756	8080	12824	50713	23364	10430	1222	73928	51225	8302	106687	2200	21040	4130	2953	23871	14118	28783
allantoic acid	3153	11762	5728	5171	18247	2765	4697	2687	13857	5992	5350	6182	6636	10014	26463	3364	7258	12173	3690	14592	7490	11789	10240	11985	5438	13380	8094	8198	5862	2175	9232	10345	7237	10237	5614	13442	4692	3684	8071	11315	11571	4097	1808	6225	8049	5149	12364	11021	4898
alanine	167422	167336	192835	79801	512329	282410	350187	482180	84448	296716	275970	229837	94624	242257	50431	350374	127698	181528	467679	115913	456100	288374	194306	341853	141464	215798	126030	178484	429799	154591	346499	219808	110861	347489	179677	228460	305662	321031	69734	164806	208774	99621	709353	322895	101541	145483	185164	665486	413284
adipic acid	15858	24587	1574	17941	14441	69405	23847	17799	12549	7244	12323	18878	14155	12565	9263	29486	20802	13640	8657	20214	12442	12477	12619	13172	17740	15466	31428	6923	15568	16972	13470	2844	18947	10965	9796	29558	17927	18973	11772	1181	5884	27574	8705	1237	20645	7569	17094	30839	22290
adenosine	589	703	1218	1044	698	1825	1196	324	896	965	366	748	1480	1397	746	396	599	671	1194	1060	1114	764	870	901	664	1223	1197	606	259	1442	1133	549	1008	1082	1816	784	987	915	950	849	375	1399	561	891	716	643	931	1564	1339
aconitic acid	22871	25853	30362	19259	19679	73101	27520	29562	24299	9641	19916	30891	29568	34901	12929	21662	25560	18159	28451	21718	3618	27027	25906	9694	22490	14869	27619	10741	40462	24404	22829	20282	19015	15591	31015	35907	31698	28134	23096	21497	21081	34871	28309	17707	24153	8373	30372	20180	29541
7-methylguanine NIST	11632	13191	15835	11114	6327	13997	9792	19647	7831	6562	22531	13182	9689	15373	8406	7044	8590	12665	6708	14626	11248	12805	8245	8095	11346	6707	11308	3680	16151	15559	10175	10080	5683	3998	29879	12402	19055	13360	10990	14237	7042	16932	9397	10014	8855	3595	15563	13783	15218
5-hydroxy-3-indoleacetic acid	5366	3908	5859	4553	3637	9042	4281	6143	10098	4840	4870	10902	9730	11575	2055	10708	4983	3910	3639	11419	4133	10010	7382	1941	11515	3167	22837	3290	10164	16225	5666	8149	4828	4722	15603	11516	11075	10784	10275	8819	5694	16671	8272	6753	5789	2490	13785	8884	14973
5'-deoxy-5'-methylthioadenosine	871	2215	854	1787	2393	1003	1041	2336	1050	1117	1967	834	3242	2082	694	1447	1607	1257	1797	1380	1975	1746	782	1135	1092	1475	1611	837	1314	2759	782	857	1225	2513	2682	1820	1436	1796	1036	1033	841	544	1101	1408	2019	1124	2730	931	2100
5-aminovaleric acid	336	492	511	394	592	1329	498	1905	817	716	495	708	902	407	1062	562	2207	308	5837	1067	1621	522	5736	917	841	559	1352	389	4452	515	3514	531	606	668	659	446	1522	911	1580	510	663	677	681	788	767	771	880	2232	2128
4-pyridoxic acid	799	1102	475	816	804	346	945	420	1116	303	851	852	1641	367	433	140	947	265	590	1231	828	773	461	602	873	1036	2193	311	903	1420	1705	1186	558	378	2122	1151	644	1091	1643	375	822	1641	585	900	865	672	1583	1467	1037
4-hydroxyphenylacetic acid	9300	21845	73038	25484	157930	22890	11620	11609	22738	9902	13011	44165	54823	32590	65409	6418	39129	6879	141526	18887	25609	28564	32942	9068	18825	30804	78534	5477	38657	122848	16701	23839	12552	37117	56534	34732	42417	23199	126722	11384	26923	105448	86785	11677	17754	21193	20659	14270	17785
4-hydroxyhippuric acid NIST	6022	68407	8269	8844	7542	11214	9907	4663	24864	9724	4752	6768	4837	9789	60203	9399	8838	37139	6586	10619	5551	4468	5497	3623	5606	36215	6767	16176	7874	8869	19491	9611	36561	2261	16893	11624	5496	9548	19573	5347	10369	14174	5688	13404	7509	4840	5584	19652	15593
4-hydroxybenzoate	2245	17511	2701	3569	1858	3987	3455	2896	6226	3923	2523	2687	3707	1779	15219	1826	5200	8399	3424	2450	1777	2410	3309	981	3260	5748	3785	8016	2953	5077	5749	3748	15083	1749	2654	3748	2388	4572	4567	1504	4049	2480	1339	4967	3758	3136	2300	5351	1434
3-ureidopropionate	1088	230	2569	828	1434	3417	1277	917	1019	868	1420	1370	1536	1103	1869	3692	1251	2044	772	1255	1558	4130	1097	1016	1453	1525	2629	787	1207	2714	1415	1427	937	1727	2306	1168	2079	1758	856	1619	1537	4338	1327	823	1378	2225	1288	1622	1230
3-phosphoglycerate	251	523	495	557	363	657	687	305	658	565	508	192	1754	426	1478	304	793	400	792	1272	515	1043	1039	359	476	1074	1246	582	1190	785	1040	1057	459	482	1505	508	632	841	1117	738	761	602	285	1079	766	845	1243	210	486
3-hydroxypropionic acid	20519	7338	16274	12049	14368	3862	4785	2753	33498	23942	9681	11882	6253	10222	13906	3444	10309	19710	9448	5466	8394	7153	6986	29452	5251	5656	6873	25789	7732	5663	2895	8643	14240	14425	3465	4519	7954	4545	6546	14175	13512	9032	9641	10938	12757	13753	3788	6212	12567
3-hydroxyphenylacetic acid	449	1231	634	480	692	986	932	669	694	759	670	1096	1526	715	1270	660	1141	576	944	1082	1330	1086	768	497	1122	1630	858	659	867	1395	1857	1060	704	892	1793	1378	740	1428	1419	652	949	1820	394	1323	972	1010	1666	1592	853
3-hydroxy-3-methylglutaric acid	6934	9064	6418	4864	12103	13899	10813	7150	8225	4347	6251	10228	10037	11747	5097	8337	9125	7072	5519	8092	6010	6361	7696	7393	9837	6310	8574	5270	6669	14958	3930	5657	4888	5939	7262	7803	10749	9705	8474	9303	3331	9971	6504	6486	4500	4080	9443	8401	10616
3-aminoisobutyric acid	6428	20348	34680	3055	9131	99686	25344	431944	11809	6747	3386	22895	29857	4163	7381	99508	7265	29989	43097	15849	25222	10177	2940	4707	38290	10694	8137	12090	65295	25846	37950	5641	11266	13444	24637	92353	13717	41878	59969	7333	24242	23578	14600	458886	4185	13797	10095	13211	17608
3,4-dihydroxyphenylacetic acid	1347	2901	4047	2404	4205	3594	2405	1011	5717	2300	1895	1329	997	2380	2489	5549	2919	3980	3695	3376	2642	2183	1994	1724	4105	5154	4163	2552	2756	6631	3459	3067	1688	3308	5326	4442	3598	1863	3070	2925	3484	7962	1964	3045	2674	1902	3175	5255	2804
2-picolinic acid	1137	1546	1370	1399	1148	2893	1409	957	1287	1831	1247	1330	1800	1434	1919	1087	889	1583	1695	1720	1131	1379	1346	804	1793	1300	1707	998	1229	1775	1387	1733	1369	1969	1486	1592	1175	2061	1137	1098	869	1277	1021	1066	1689	1638	1409	1242	1394
2-hydroxyvaleric acid	21679	29682	65622	26462	40024	23614	45757	10581	46374	21991	24577	25622	25830	26505	12915	120996	29183	38916	39348	19264	34104	56183	28190	36499	25830	7346	20613	20165	24348	13677	13415	19716	35158	37157	27414	41210	20533	30353	21001	30680	19582	56680	37465	47263	32614	17242	27666	24358	17606
2-hydroxyglutaric acid	7616	12796	11322	5280	9330	17292	17068	8047	9283	9819	8784	11779	6800	33990	5336	19193	9949	11098	11754	10207	7774	13308	14966	8968	6879	9831	15246	10074	12186	12092	5637	6791	11906	9318	8487	10831	10175	11053	10737	8977	10016	10891	8260	9441	8850	4032	8144	7427	15911
2-hydroxyadipic acid	677	712	580	629	732	1079	890	739	841	604	618	564	1163	1088	793	582	785	706	602	794	549	617	385	576	594	812	1133	739	1058	1109	232	858	742	1237	809	713	780	1024	1051	824	614	1116	461	600	819	856	831	1212	1029
2-hydroxy-2-methylbutanoic acid	1836	2639	3199	1809	2558	3507	1507	2195	3579	2341	2028	1411	3063	3640	2454	2417	2130	2312	1845	1299	1831	3231	2093	3305	2087	1293	2802	1690	1779	2016	1636	2197	1457	3790	1675	2527	2856	3323	2191	2940	1954	2947	1655	2623	2621	3448	1485	635	2467
2-deoxytetronic acid	80738	299351	43300	126840	77325	68084	54780	23210	226204	45887	38909	284355	315167	45092	398875	30784	457044	47862	240970	372824	61389	184683	296396	82305	206389	114183	416730	123645	60368	411043	50568	227363	36975	47252	70718	76137	49655	149881	58281	50746	282220	134725	26947	31902	409812	42757	348363	187272	40646
2-deoxypentitol NIST	7248	21455	6729	6376	11528	13123	10233	7284	10919	4827	6937	22355	20835	2602	16070	7911	23552	8420	29734	22259	7485	14204	12148	7492	16610	9671	17846	7259	7647	17560	6595	14502	7475	7181	8335	9490	11356	14770	10431	9392	11770	14103	6603	6479	12673	4822	14747	16482	11633
2,8-dihydroxyquinoline	565	1556	759	535	622	777	830	415	1834	960	849	678	928	813	1170	562	1459	1061	1356	1188	678	1167	1267	684	1367	753	2452	749	1257	1955	1075	1253	454	874	960	633	658	1424	700	831	1061	1383	342	652	1810	834	659	681	956
2,3-dihydroxybutanoic acid NIST	4676	14329	7553	2382	4498	2963	7864	2258	9731	2470	5605	14313	7626	4725	8633	3895	21252	6948	7732	17091	14482	26636	4587	12327	6663	12405	14242	2502	15235	25109	3599	11684	7971	6959	11007	7082	5023	15674	9558	5704	4600	31018	6763	5514	11988	1924	13805	24774	4623
1-methylinosine NIST	898	742	863	1028	1015	1403	676	1090	910	1218	1073	800	706	1460	862	639	349	316	901	1310	615	953	878	477	786	890	1861	977	1115	577	1236	1398	1085	682	1918	986	1659	1340	878	1137	765	1372	401	348	701	1087	919	1202	1471
1-methyladenosine	421	1044	617	2939	819	1187	780	966	875	722	1484	997	478	2300	875	477	966	464	1048	969	758	784	710	428	678	935	2454	566	692	8223	1478	811	985	604	1254	928	1817	1623	1427	927	467	2128	598	703	529	896	1561	1142	898
1,5-anhydroglucitol	50689	7330	54368	77733	42581	38621	76636	65668	15399	51312	86224	17574	7023	56338	8431	48460	17141	37421	8490	10236	25919	4300	4481	21060	11154	36315	31151	39439	19364	30364	34768	17485	34838	29540	45908	10642	63990	7039	29270	56040	6443	71298	45996	49349	8619	35027	21428	37076	57144
1,2-anhydro-myo-inositol NIST	5690	7142	6344	5587	7941	5821	9346	7120	7303	5940	7940	7603	7437	11646	6507	6546	6322	8797	6343	7312	5871	4596	5105	7280	6779	4831	8582	5677	7039	8248	5713	3356	5012	4736	7529	5940	8379	7083	5664	9405	4882	12648	5504	5813	5868	3430	4973	6332	8012
[truncated: 204 more columns]
